# Supplementary material for: Development of Sedative Dexmedetomidine Sublingual In Situ Gels: In Vitro and In Vivo Evaluations
Source: Pharmaceutics. 2022 Jan 18;14(2):220. doi: 10.3390/pharmaceutics14020220 (PMC8878141; doi:10.3390/pharmaceutics14020220)
Supplement: Supplementary file 1 [file pharmaceutics-14-00220-s001.zip]

Archive with 1 entries (1 files):
- pharmaceutics-1542333-supplementary.pdf
